# Supplementary material for: Unraveling the Metabolic and Molecular Basis of Floral Pigmentation Shift in Nymphaea atrans
Source: Genes (Basel). 2026 Apr 12;17(4):442. doi: 10.3390/genes17040442 (PMC13115826; doi:10.3390/genes17040442)
Supplement: Supplementary file 1 [file genes-17-00442-s001.zip]

Archive with 2 entries (2 files):
- FIgure S1.pdf
- Table S1.pdf
